# Supplementary material for: Catalyst Selection for Body-Temperature Curable Polyurethane Networks from Poly(δ-Decalactone) and Lysine Diisocyanate
Source: Polymers (Basel). 2025 Sep 20;17(18):2548. doi: 10.3390/polym17182548 (PMC12473467; doi:10.3390/polym17182548)
Supplement: Supplementary file 1 [file polymers-17-02548-s001.zip]

Archive with 1 entries (1 files):
- polymers-3794688-supplementary.pdf
